# Supplementary material for: Effect of the local wind reduction zone on seed dispersal from a single shrub element on sparsely vegetated land
Source: AoB Plants. 2021 May 21;13(4):plab025. doi: 10.1093/aobpla/plab025 (PMC8266638; doi:10.1093/aobpla/plab025)
Supplement: plab025_suppl_Supplementary_Materials [file plab025_suppl_supplementary_materials.zip]

Archive with 2 entries (2 files):
- plab025_suppl_Supplementary_Data.xlsx
- plab025_suppl_Supplementary_Materials.docx
