# Supplementary material for: Effect of the local wind reduction zone on seed dispersal from a single shrub element on sparsely vegetated land
Source: AoB Plants. 2021 May 21;13(4):plab025. doi: 10.1093/aobpla/plab025 (PMC8266638; doi:10.1093/aobpla/plab025)
Supplement: plab025_suppl_Supplementary_Materials [file plab025_suppl_supplementary_materials.zip › plab025_suppl_Supplementary_Data.xlsx]

## Sheet: Raw data in Figures 2-5
	Data in Figure 2				Data in Figure 3A				Data in Figure 3B				Data in Figure 3C					Data in Figure 3D					Data in Figure 4A				Data in Figure 4B				Data in Figure 5A					Data in Figure 5B
		Relative Proportion				Cumulative Probability				Probability density				Averaged circumferential		Averaged circumferential			SD of circumferential		SD of circumferential			Normalized characteristic distances	Normalized characteristic distances			Normalized maximum values	Normalized maximum values								in domain		in insert
	Distance (m)	Observed data	Simulated data		Distance (m)	With	Without		Distance (m)	With	Without		Distance (m)	displacement	Distance (m)	displacement		Distance (m)	displacement	Distance (m)	displacement		Shrub porosity (q)	NL50	NL99		Shrub porosity (q)	normalized maximum dc	normalized maximum sdc		Shrub porosity (q)	x0 (m)	Shrub porosity (q)	P		u*rc (m/s)	x0 (m)	q	u*rc (m/s)
	0.645	0.82786	0.81676		0	0	0		0.025	0	0		0.325	0.03577	0.475	0.04028		0.325	0.0278	0.475	0.03159		0.7	0.88889	0.92105		1	1	1		1	2.11357	1	3.29163		0.35888	1.16748	0.3	0.35888
	0.845	0.15224	0.13288		0.05	0	0		0.075	6.4e-05	1.2e-05		0.375	0.03745	0.55	0.04343		0.375	0.02945	0.55	0.03412		0.6	0.85185	0.86842		0.7	0.95696	0.94545		0.7	1.8267	0.7	2.96906		0.3964	1.35441	0.4	0.3964
	1.045	0.00995	0.04486		0.1	3.2e-06	6e-07		0.125	0.000828	1.2e-05		0.425	0.04011	0.65	0.04849		0.425	0.03156	0.65	0.0377		0.5	0.74074	0.78947		0.6	0.88378	0.87434		0.6	1.68824	0.6	2.93526		0.4234	1.52944	0.5	0.4234
	1.545	0.00199	0.00339		0.15	4.46e-05	1.2e-06		0.175	0.00638	0.000276		0.475	0.04307	0.75	0.05353		0.475	0.03373	0.75	0.04132		0.4	0.66667	0.73684		0.5	0.81568	0.81222		0.5	1.52944	0.5	2.91569		0.44358	1.68824	0.6	0.44358
	2.045	0.000995025	0.00212		0.2	0.0003638	1.5e-05		0.225	0.03226	0.00124		0.55	0.04753	0.85	0.05866		0.55	0.03715	0.85	0.04519		0.3	0.5679	0.63158		0.4	0.76494	0.77101		0.4	1.35441	0.4	2.93294		0.45916	1.8267	0.7	0.45916
	3.045	0	0		0.25	0.00198	7.72e-05		0.275	0.10998	0.00582		0.65	0.05294	0.95	0.06374		0.65	0.04104	0.95	0.04893		1	1	1		0.3	0.68174	0.68856		0.3	1.16748	0.3	3.01292		0.5	2.11357	1	0.5
	4.045	0.00199	0		0.3	0.00747	0.000368		0.325	0.28449	0.01984		0.75	0.05815	1.05	0.06887		0.75	0.04491	1.05	0.05265
	6.045	0	0		0.35	0.0217	0.00136		0.375	0.56247	0.05297		0.85	0.06324	1.15	0.07381		0.85	0.04855	1.15	0.0564
	8.045	0	0		0.4	0.04982	0.00401		0.425	0.8644	0.11978		0.95	0.06812	1.25	0.07863		0.95	0.05211	1.25	0.06006
	10.045	0	0		0.45	0.09304	0.01		0.475	1.11702	0.22005		1.05	0.07246	1.35	0.08309		1.05	0.05535	1.35	0.06344
	15.045	0	0		0.5	0.14889	0.021		0.55	1.17026	0.40729		1.15	0.07684	1.45	0.08786		1.15	0.0586	1.45	0.06688
	20.045	0	0		0.6	0.26592	0.06173		0.65	1.07281	0.62155		1.25	0.08101	1.575	0.09355		1.25	0.0618	1.575	0.07136
	30.045	0.00199	0		0.7	0.3732	0.12388		0.75	0.92947	0.75181		1.35	0.08474	1.725	0.09948		1.35	0.06448	1.725	0.07568
	40.045	0.000995025	0		0.8	0.46615	0.19906		0.85	0.78333	0.78675		1.45	0.08854	1.875	0.10557		1.45	0.0675	1.875	0.08045
	60.045	0	0		0.9	0.54448	0.27774		0.95	0.64861	0.75917		1.575	0.09348	2.025	0.11202		1.575	0.07083	2.025	0.0852
	80.045	0.00199	0		1	0.60934	0.35366		1.05	0.53829	0.69925		1.725	0.09864	2.175	0.11788		1.725	0.07525	2.175	0.08973
					1.1	0.66317	0.42358		1.15	0.44792	0.62487		1.875	0.10417	2.325	0.12323		1.875	0.07883	2.325	0.09381
					1.2	0.70796	0.48607		1.25	0.3737	0.55437		2.025	0.10933	2.475	0.12874		2.025	0.08292	2.475	0.0986
					1.3	0.74533	0.54151		1.35	0.31305	0.48815		2.175	0.11398	2.625	0.13445		2.175	0.08681	2.625	0.10259
					1.4	0.77664	0.59032		1.45	0.26523	0.42935		2.325	0.11964	2.775	0.13928		2.325	0.09071	2.775	0.10645
					1.5	0.80316	0.63326		1.575	0.21608	0.36413		2.475	0.12364	2.925	0.14537		2.475	0.09389	2.925	0.11017
					1.65	0.83557	0.68788		1.725	0.17134	0.30012		2.625	0.12893	3.1	0.15011		2.625	0.09766	3.1	0.11456
					1.8	0.86127	0.7329		1.875	0.137	0.24647		2.775	0.13323	3.3	0.15717		2.775	0.10143	3.3	0.11976
					1.95	0.88182	0.76987		2.025	0.11105	0.20588		2.925	0.1381	3.5	0.16444		2.925	0.10463	3.5	0.12617
					2.1	0.89848	0.80075		2.175	0.09138	0.17172		3.1	0.14393	3.7	0.17034		3.1	0.10898	3.7	0.13067
					2.25	0.91219	0.82651		2.325	0.07562	0.14399		3.3	0.14868	3.9	0.17758		3.3	0.11369	3.9	0.13703
					2.4	0.92353	0.8481		2.475	0.06301	0.1214		3.5	0.1556	4.1	0.18282		3.5	0.11885	4.1	0.13889
					2.55	0.93298	0.86632		2.625	0.05305	0.10337		3.7	0.16016	4.3	0.18972		3.7	0.12174	4.3	0.14555
					2.7	0.94094	0.88182		2.775	0.04461	0.08897		3.9	0.16629	4.5	0.19401		3.9	0.12758	4.5	0.14833
					2.85	0.94763	0.89516		2.925	0.03839	0.07561		4.1	0.17242	4.7	0.20081		4.1	0.1311	4.7	0.15343
					3	0.95339	0.90651		3.1	0.03232	0.06379		4.3	0.17886	4.9	0.20614		4.3	0.1357	4.9	0.15658
					3.2	0.95985	0.91927		3.3	0.02676	0.05312		4.5	0.18242	5.125	0.21453		4.5	0.13918	5.125	0.16257
					3.4	0.96521	0.92989		3.5	0.02219	0.04389		4.7	0.1902	5.375	0.22335		4.7	0.14437	5.375	0.16916
					3.6	0.96964	0.93866		3.7	0.01876	0.0367		4.9	0.19411	5.625	0.23045		4.9	0.14714	5.625	0.17696
					3.8	0.97339	0.94601		3.9	0.01563	0.03131		5.125	0.20038	5.875	0.23588		5.125	0.15376	5.875	0.18054
					4	0.97652	0.95227		4.1	0.01313	0.02702		5.375	0.20813	6.125	0.24427		5.375	0.15912	6.125	0.18714
					4.2	0.97915	0.95767		4.3	0.01143	0.023		5.625	0.21451	6.375	0.24978		5.625	0.16221	6.375	0.18959
					4.4	0.98143	0.96227		4.5	0.00989	0.01986				6.625	0.25822				6.625	0.19967
					4.6	0.98341	0.96624		4.7	0.00862	0.01736				6.875	0.2622				6.875	0.1998
					4.8	0.98513	0.96972		4.9	0.00744	0.01506				7.125	0.27121				7.125	0.20363
					5	0.98662	0.97273		5.125	0.00647	0.0129				7.375	0.28568				7.375	0.21579
					5.25	0.98823	0.97595		5.375	0.00542	0.01082
					5.5	0.98959	0.97865		5.625	0.00459	0.00916
					5.75	0.99074	0.98095		5.875	0.00402	0.008
					6	0.99174	0.98295		6.125	0.00338	0.00686
					6.25	0.99259	0.98466		6.375	0.00297	0.00609
					6.5	0.99333	0.98618		6.625	0.0027	0.00528
					6.75	0.99401	0.9875		6.875	0.00231	0.00458
					7	0.99458	0.98865		7.125	0.00199	0.00399
					7.25	0.99508	0.98964		7.375	0.00178	0.00364
					7.5	0.99552	0.99056		7.75	0.00148	0.00301
					8	0.99627	0.99206		8.25	0.00116	0.00244
					8.5	0.99685	0.99328		8.75	0.0009176	0.00194
					9	0.99731	0.99425		9.25	0.000744	0.00157
					9.5	0.99768	0.99504		9.75	0.0005976	0.00132
					10	0.99797	0.9957		10.25	0.0004972	0.0011
					10.5	0.99822	0.99625		10.75	0.0004336	0.0008584
					11	0.99844	0.99668		11.25	0.0003816	0.0007896
					11.5	0.99863	0.99707		11.75	0.000334	0.0006316
					12	0.9988	0.99739		12.25	0.0002756	0.00059
					12.5	0.99893	0.99768		12.875	0.000225333	0.000456267
					13.25	0.99911	0.99803		13.75	0.0001602	0.0003642
					14.25	0.99926	0.99839		14.875	0.00012576	0.00026736
					15.5	0.99942	0.99872		16.25	9.34667e-05	0.000194133
					17	0.99956	0.99901		17.875	6.14857e-05	0.0001296
					18.75	0.99967	0.99924		19.75	4.36e-05	9.57e-05
					20.75	0.99976	0.99943		21.875	2.66667e-05	6.47111e-05
					23	0.99982	0.99958		24.25	1.848e-05	4.088e-05
					25.5	0.99986	0.99968		26.875	1.18545e-05	2.73455e-05
					28.25	0.99989	0.99976		29.75	8.80001e-06	1.99333e-05
					31.25	0.99992	0.99981		32.875	6.09231e-06	1.34154e-05
					34.5	0.99994	0.99986		36.25	3.88571e-06	9.82858e-06
					38	0.99995	0.99989		39.875	2.72e-06	6.34667e-06
					41.75	0.99996	0.99991		43.75	1.95e-06	4.4e-06
					45.75	0.99997	0.99994		47.875	1.41176e-06	3.62353e-06
					50	0.99998	0.99995		52.25	1.02222e-06	2.66667e-06
					54.5	0.99999	0.99996		56.875	7.57895e-07	2.06316e-06
					59.25	0.99999	0.99997		61.75	5.2e-07	1.36e-06
					64.25	0.99999	0.99998		66.875	2.28571e-07	8.38096e-07
					69.5	0.99999	0.99998		72.25	2.54545e-07	6.9091e-07
					75	0.99999	0.99999		77.875	2.78261e-07	3.13043e-07
					80.75	0.99999	0.99999		83.75	1.66667e-07	5e-07
					86.75	1	0.99999		89.875	1.28e-07	2.24e-07
					93	1	0.99999		96.25	0	1.53846e-07
					99.5	1	0.99999		102.875	5.92592e-08	1.48148e-07
					106.25	1	0.99999		109.75	2.85714e-08	8.57142e-08
					113.25	1	1		116.875	1.37931e-07	8.27586e-08
					120.5	1	1		124.25	5.33332e-08	8e-08
					128	1	1		131.875	0	2.58064e-08
					135.75	1	1		139.75	7.5e-08	5e-08
					143.75	1	1		147.875	4.84848e-08	2.42424e-08
					152	1	1		156.25	2.35294e-08	2.35294e-08
					160.5	1	1		164.875	0	9.14284e-08
					169.25	1	1		173.75	0	4.44444e-08
					178.25	1	1		182.875	0	4.32432e-08
					187.5	1	1		192.25	0	2.10526e-08
					197	1	1		201.875	0	0
					206.75	1	1		211.75	0	0
					216.75	1	1		221.875	0	0
					227	1	1		232.25	0	1.90476e-08
					237.5	1	1
